# Supplementary material for: Theoretical model of recovery following a suicidal episode (COURAGE): scoping review and narrative synthesis
Source: BJPsych Open. 2022 Nov 17;8(6):e200. doi: 10.1192/bjo.2022.599 (PMC9707512; doi:10.1192/bjo.2022.599)
Supplement: Supplementary file 1 [file bjosup.zip]

Archive with 2 entries (2 files):
- S2056472422005993sup001.docx
- S2056472422005993sup002.docx
